# Supplementary material for: Another Angle on Benchmarking Noncovalent Interactions
Source: J Chem Theory Comput. 2025 Feb 26;21(5):2311–24. doi: 10.1021/acs.jctc.4c01512 (PMC11912214; doi:10.1021/acs.jctc.4c01512)
Supplement: Supplementary file 2 — ct4c01512_si_002.zip [file ct4c01512_si_002.zip]

Archive with 56 entries (52 files):
- Largemolecules-xyz/
- Largemolecules-xyz/.DS_Store
- __MACOSX/Largemolecules-xyz/._.DS_Store
- Largemolecules-xyz/polyenes-relaxed/
- Largemolecules-xyz/polyenes-fixed/
- Largemolecules-xyz/acenes/
- Largemolecules-xyz/polyenes-relaxed/c14_c14.xyz
- __MACOSX/Largemolecules-xyz/polyenes-relaxed/._c14_c14.xyz
- Largemolecules-xyz/polyenes-relaxed/c8_c8.xyz
- __MACOSX/Largemolecules-xyz/polyenes-relaxed/._c8_c8.xyz
- Largemolecules-xyz/polyenes-relaxed/c4_c4.xyz
- __MACOSX/Largemolecules-xyz/polyenes-relaxed/._c4_c4.xyz
- Largemolecules-xyz/polyenes-relaxed/c12_c12.xyz
- __MACOSX/Largemolecules-xyz/polyenes-relaxed/._c12_c12.xyz
- Largemolecules-xyz/polyenes-relaxed/c6_c6.xyz
- __MACOSX/Largemolecules-xyz/polyenes-relaxed/._c6_c6.xyz
- Largemolecules-xyz/polyenes-relaxed/c10_c10.xyz
- __MACOSX/Largemolecules-xyz/polyenes-relaxed/._c10_c10.xyz
- Largemolecules-xyz/polyenes-relaxed/c2_c2.xyz
- __MACOSX/Largemolecules-xyz/polyenes-relaxed/._c2_c2.xyz
- Largemolecules-xyz/polyenes-fixed/c14_c14.xyz
- __MACOSX/Largemolecules-xyz/polyenes-fixed/._c14_c14.xyz
- Largemolecules-xyz/polyenes-fixed/c8_c8.xyz
- __MACOSX/Largemolecules-xyz/polyenes-fixed/._c8_c8.xyz
- Largemolecules-xyz/polyenes-fixed/c4_c4.xyz
- __MACOSX/Largemolecules-xyz/polyenes-fixed/._c4_c4.xyz
- Largemolecules-xyz/polyenes-fixed/c12_c12.xyz
- __MACOSX/Largemolecules-xyz/polyenes-fixed/._c12_c12.xyz
- Largemolecules-xyz/polyenes-fixed/c6_c6.xyz
- __MACOSX/Largemolecules-xyz/polyenes-fixed/._c6_c6.xyz
- Largemolecules-xyz/polyenes-fixed/c10_c10.xyz
- __MACOSX/Largemolecules-xyz/polyenes-fixed/._c10_c10.xyz
- Largemolecules-xyz/acenes/c5_c5.xyz
- __MACOSX/Largemolecules-xyz/acenes/._c5_c5.xyz
- Largemolecules-xyz/acenes/c7_c5.xyz
- __MACOSX/Largemolecules-xyz/acenes/._c7_c5.xyz
- Largemolecules-xyz/acenes/c_c.xyz
- __MACOSX/Largemolecules-xyz/acenes/._c_c.xyz
- Largemolecules-xyz/acenes/.DS_Store
- __MACOSX/Largemolecules-xyz/acenes/._.DS_Store
- Largemolecules-xyz/acenes/c5_c3.xyz
- __MACOSX/Largemolecules-xyz/acenes/._c5_c3.xyz
- Largemolecules-xyz/acenes/c3_c3.xyz
- __MACOSX/Largemolecules-xyz/acenes/._c3_c3.xyz
- Largemolecules-xyz/acenes/c3_c1.xyz
- __MACOSX/Largemolecules-xyz/acenes/._c3_c1.xyz
- Largemolecules-xyz/acenes/c4_c4.xyz
- __MACOSX/Largemolecules-xyz/acenes/._c4_c4.xyz
- Largemolecules-xyz/acenes/c4_c2.xyz
- __MACOSX/Largemolecules-xyz/acenes/._c4_c2.xyz
- Largemolecules-xyz/acenes/c6_c6.xyz
- __MACOSX/Largemolecules-xyz/acenes/._c6_c6.xyz
- Largemolecules-xyz/acenes/c6_c4.xyz
- __MACOSX/Largemolecules-xyz/acenes/._c6_c4.xyz
- Largemolecules-xyz/acenes/c2_c2.xyz
- __MACOSX/Largemolecules-xyz/acenes/._c2_c2.xyz
