# Supplementary material for: Another Angle on Benchmarking Noncovalent Interactions
Source: J Chem Theory Comput. 2025 Feb 26;21(5):2311–24. doi: 10.1021/acs.jctc.4c01512 (PMC11912214; doi:10.1021/acs.jctc.4c01512)
Supplement: Supplementary file 2 — ct4c01512_si_002.zip [file ct4c01512_si_002.zip › Largemolecules-xyz/polyenes-relaxed/c14_c14.xyz]

60
C	-0.304414	0.596539	1.899949
C	0.395948	1.861464	1.904456
C	0.304414	-0.596539	1.899949
C	-0.212206	3.054426	1.914342
C	-0.395948	-1.861464	1.904456
C	0.490422	4.319638	1.927162
C	0.212206	-3.054426	1.914342
C	-0.114289	5.512228	1.947219
C	-0.490422	-4.319638	1.927162
C	0.597218	6.779409	1.965111
C	0.114289	-5.512228	1.947219
C	-0.000007	7.966950	1.993023
C	-0.597218	-6.779409	1.965111
C	0.000007	-7.966950	1.993023
H	-1.389525	0.634924	1.898397
H	1.481075	1.822789	1.901644
H	1.389525	-0.634924	1.898397
H	-1.297190	3.094062	1.914149
H	-1.481075	-1.822789	1.901644
H	1.575500	4.278633	1.921796
H	1.297190	-3.094062	1.914149
H	-1.198974	5.557560	1.950338
H	-1.575500	-4.278633	1.921796
H	1.680504	6.724651	1.952657
H	0.567086	8.885504	2.002091
H	-1.078937	8.050105	2.001612
H	1.198974	-5.557560	1.950338
H	1.078937	-8.050105	2.001612
H	-0.567086	-8.885504	2.002091
H	-1.680504	-6.724651	1.952657
C	-0.304414	0.596539	-1.899949
C	0.395948	1.861464	-1.904456
C	0.304414	-0.596539	-1.899949
C	-0.212206	3.054426	-1.914342
C	-0.395948	-1.861464	-1.904456
C	0.490422	4.319638	-1.927162
C	0.212206	-3.054426	-1.914342
C	-0.114289	5.512228	-1.947219
C	-0.490422	-4.319638	-1.927162
C	0.597218	6.779409	-1.965111
C	0.114289	-5.512228	-1.947219
C	-0.000007	7.966950	-1.993023
C	-0.597218	-6.779409	-1.965111
C	0.000007	-7.966950	-1.993023
H	-1.389525	0.634924	-1.898397
H	1.481075	1.822789	-1.901644
H	1.389525	-0.634924	-1.898397
H	-1.297190	3.094062	-1.914149
H	-1.481075	-1.822789	-1.901644
H	1.575500	4.278633	-1.921796
H	1.297190	-3.094062	-1.914149
H	-1.198974	5.557560	-1.950338
H	-1.575500	-4.278633	-1.921796
H	1.680504	6.724651	-1.952657
H	0.567086	8.885504	-2.002091
H	-1.078937	8.050105	-2.001612
H	1.198974	-5.557560	-1.950338
H	1.078937	-8.050105	-2.001612
H	-0.567086	-8.885504	-2.002091
H	-1.680504	-6.724651	-1.952657
