# Supplementary material for: Another Angle on Benchmarking Noncovalent Interactions
Source: J Chem Theory Comput. 2025 Feb 26;21(5):2311–24. doi: 10.1021/acs.jctc.4c01512 (PMC11912214; doi:10.1021/acs.jctc.4c01512)
Supplement: Supplementary file 2 — ct4c01512_si_002.zip [file ct4c01512_si_002.zip › Largemolecules-xyz/polyenes-relaxed/c8_c8.xyz]

36
C	0.326313	-0.647039	1.942705
C	-0.326313	0.647039	1.942705
C	-0.326311	-1.813298	1.953432
C	0.326311	1.813298	1.953432
C	0.332524	-3.109340	1.964723
C	-0.332524	3.109340	1.964723
C	-0.313857	-4.270734	1.986956
C	0.313857	4.270734	1.986956
H	1.412059	-0.649327	1.938303
H	-1.412059	0.649327	1.938303
H	-1.411962	-1.814481	1.956036
H	1.411962	1.814481	1.956036
H	1.417116	-3.099733	1.953445
H	-1.417116	3.099733	1.953445
H	0.214244	-5.212296	1.992257
H	-1.395332	-4.308760	1.994875
H	-0.214244	5.212296	1.992257
H	1.395332	4.308760	1.994875
C	0.326313	-0.647039	-1.942705
C	-0.326313	0.647039	-1.942705
C	-0.326311	-1.813298	-1.953432
C	0.326311	1.813298	-1.953432
C	0.332524	-3.109340	-1.964723
C	-0.332524	3.109340	-1.964723
C	-0.313857	-4.270734	-1.986956
C	0.313857	4.270734	-1.986956
H	1.412059	-0.649327	-1.938303
H	-1.412059	0.649327	-1.938303
H	-1.411962	-1.814481	-1.956036
H	1.411962	1.814481	-1.956036
H	1.417116	-3.099733	-1.953445
H	-1.417116	3.099733	-1.953445
H	0.214244	-5.212296	-1.992257
H	-1.395332	-4.308760	-1.994875
H	-0.214244	5.212296	-1.992257
H	1.395332	4.308760	-1.994875
