# Supplementary material for: Another Angle on Benchmarking Noncovalent Interactions
Source: J Chem Theory Comput. 2025 Feb 26;21(5):2311–24. doi: 10.1021/acs.jctc.4c01512 (PMC11912214; doi:10.1021/acs.jctc.4c01512)
Supplement: Supplementary file 2 — ct4c01512_si_002.zip [file ct4c01512_si_002.zip › Largemolecules-xyz/polyenes-relaxed/c4_c4.xyz]

20
C	0.327603	-0.652438	2.036087
C	-0.327603	0.652438	2.036087
C	-0.327603	-1.807187	2.036113
C	0.327603	1.807187	2.036113
H	1.412134	-0.647603	2.032488
H	-1.412134	0.647603	2.032488
H	0.192026	-2.753616	2.031181
H	-1.409457	-1.835933	2.036019
H	-0.192026	2.753616	2.031181
H	1.409457	1.835933	2.036019
C	0.327603	-0.652438	-2.036087
C	-0.327603	0.652438	-2.036087
C	-0.327603	-1.807187	-2.036113
C	0.327603	1.807187	-2.036113
H	1.412134	-0.647603	-2.032488
H	-1.412134	0.647603	-2.032488
H	0.192026	-2.753616	-2.031181
H	-1.409457	-1.835933	-2.036019
H	-0.192026	2.753616	-2.031181
H	1.409457	1.835933	-2.036019
