# Supplementary material for: Another Angle on Benchmarking Noncovalent Interactions
Source: J Chem Theory Comput. 2025 Feb 26;21(5):2311–24. doi: 10.1021/acs.jctc.4c01512 (PMC11912214; doi:10.1021/acs.jctc.4c01512)
Supplement: Supplementary file 2 — ct4c01512_si_002.zip [file ct4c01512_si_002.zip › Largemolecules-xyz/polyenes-relaxed/c12_c12.xyz]

52
C	0.362190	0.625924	1.919324
C	-0.362190	-0.625924	1.919324
C	-0.223542	1.829830	1.926303
C	0.223542	-1.829830	1.926303
C	0.502521	3.081895	1.933208
C	-0.502521	-3.081895	1.933208
C	-0.079817	4.285430	1.954697
C	0.079817	-4.285430	1.954697
C	0.654945	5.539350	1.966120
C	-0.654945	-5.539350	1.966120
C	0.079815	6.737674	1.996240
C	-0.079815	-6.737674	1.996240
H	1.446352	0.566795	1.915180
H	-1.446352	-0.566795	1.915180
H	-1.307586	1.889649	1.928713
H	1.307586	-1.889649	1.928713
H	1.586596	3.020872	1.921642
H	-1.586596	-3.020872	1.921642
H	-1.163429	4.350918	1.964346
H	1.163429	-4.350918	1.964346
H	1.736935	5.464966	1.946798
H	-1.736935	-5.464966	1.946798
H	0.663821	7.645596	2.000025
H	-0.663821	-7.645596	2.000025
H	-0.997283	6.840881	2.012234
H	0.997283	-6.840881	2.012234
C	0.362190	0.625924	-1.919324
C	-0.362190	-0.625924	-1.919324
C	-0.223542	1.829830	-1.926303
C	0.223542	-1.829830	-1.926303
C	0.502521	3.081895	-1.933208
C	-0.502521	-3.081895	-1.933208
C	-0.079817	4.285430	-1.954697
C	0.079817	-4.285430	-1.954697
C	0.654945	5.539350	-1.966120
C	-0.654945	-5.539350	-1.966120
C	0.079815	6.737674	-1.996240
C	-0.079815	-6.737674	-1.996240
H	1.446352	0.566795	-1.915180
H	-1.446352	-0.566795	-1.915180
H	-1.307586	1.889649	-1.928713
H	1.307586	-1.889649	-1.928713
H	1.586596	3.020872	-1.921642
H	-1.586596	-3.020872	-1.921642
H	-1.163429	4.350918	-1.964346
H	1.163429	-4.350918	-1.964346
H	1.736935	5.464966	-1.946798
H	-1.736935	-5.464966	-1.946798
H	0.663821	7.645596	-2.000025
H	-0.663821	-7.645596	-2.000025
H	-0.997283	6.840881	-2.012234
H	0.997283	-6.840881	-2.012234
