# Supplementary material for: Another Angle on Benchmarking Noncovalent Interactions
Source: J Chem Theory Comput. 2025 Feb 26;21(5):2311–24. doi: 10.1021/acs.jctc.4c01512 (PMC11912214; doi:10.1021/acs.jctc.4c01512)
Supplement: Supplementary file 2 — ct4c01512_si_002.zip [file ct4c01512_si_002.zip › Largemolecules-xyz/polyenes-relaxed/c6_c6.xyz]

28
C	-0.219350	3.048749	1.998149
C	0.219350	-3.048749	1.998149
C	-0.655158	1.793343	1.987102
C	0.655158	-1.793343	1.987102
C	0.219350	0.630343	1.984927
C	-0.219350	-0.630343	1.984927
H	-0.902290	3.884881	1.996576
H	0.902290	-3.884881	1.996576
H	0.839268	3.273270	2.003804
H	-0.839268	-3.273270	2.003804
H	-1.721542	1.595616	1.977777
H	1.721542	-1.595616	1.977777
H	1.288207	0.820819	1.983541
H	-1.288207	-0.820819	1.983541
C	-0.219350	3.048749	-1.998149
C	0.219350	-3.048749	-1.998149
C	-0.655158	1.793343	-1.987102
C	0.655158	-1.793343	-1.987102
C	0.219350	0.630343	-1.984927
C	-0.219350	-0.630343	-1.984927
H	-0.902290	3.884881	-1.996576
H	0.902290	-3.884881	-1.996576
H	0.839268	3.273270	-2.003804
H	-0.839268	-3.273270	-2.003804
H	-1.721542	1.595616	-1.977777
H	1.721542	-1.595616	-1.977777
H	1.288207	0.820819	-1.983541
H	-1.288207	-0.820819	-1.983541
