# Supplementary material for: Another Angle on Benchmarking Noncovalent Interactions
Source: J Chem Theory Comput. 2025 Feb 26;21(5):2311–24. doi: 10.1021/acs.jctc.4c01512 (PMC11912214; doi:10.1021/acs.jctc.4c01512)
Supplement: Supplementary file 2 — ct4c01512_si_002.zip [file ct4c01512_si_002.zip › Largemolecules-xyz/polyenes-relaxed/c10_c10.xyz]

44
C	-0.326675	-0.583978	-1.921802
C	0.326675	0.583978	-1.921802
C	0.326673	-1.876104	-1.927731
C	-0.326673	1.876104	-1.927731
C	-0.323991	-3.043896	-1.949555
C	0.323991	3.043896	-1.949555
C	0.337353	-4.338231	-1.963342
C	-0.337353	4.338231	-1.963342
C	-0.306100	-5.501144	-1.997232
C	0.306100	5.501144	-1.997232
H	-1.412388	-0.581929	-1.921239
H	1.412388	0.581929	-1.921239
H	1.412459	-1.877272	-1.917041
H	-1.412459	1.877272	-1.917041
H	-1.409589	-3.046922	-1.958758
H	1.409589	3.046922	-1.958758
H	1.421820	-4.326431	-1.943103
H	-1.421820	4.326431	-1.943103
H	0.224397	-6.441345	-2.003189
H	-1.387363	-5.541753	-2.014382
H	-0.224397	6.441345	-2.003189
H	1.387363	5.541753	-2.014382
C	-0.326675	-0.583978	1.921802
C	0.326675	0.583978	1.921802
C	0.326673	-1.876104	1.927731
C	-0.326673	1.876104	1.927731
C	-0.323991	-3.043896	1.949555
C	0.323991	3.043896	1.949555
C	0.337353	-4.338231	1.963342
C	-0.337353	4.338231	1.963342
C	-0.306100	-5.501144	1.997232
C	0.306100	5.501144	1.997232
H	-1.412388	-0.581929	1.921239
H	1.412388	0.581929	1.921239
H	1.412459	-1.877272	1.917041
H	-1.412459	1.877272	1.917041
H	-1.409589	-3.046922	1.958758
H	1.409589	3.046922	1.958758
H	1.421820	-4.326431	1.943103
H	-1.421820	4.326431	1.943103
H	0.224397	-6.441345	2.003189
H	-1.387363	-5.541753	2.014382
H	-0.224397	6.441345	2.003189
H	1.387363	5.541753	2.014382
