# Supplementary material for: Another Angle on Benchmarking Noncovalent Interactions
Source: J Chem Theory Comput. 2025 Feb 26;21(5):2311–24. doi: 10.1021/acs.jctc.4c01512 (PMC11912214; doi:10.1021/acs.jctc.4c01512)
Supplement: Supplementary file 2 — ct4c01512_si_002.zip [file ct4c01512_si_002.zip › Largemolecules-xyz/polyenes-relaxed/c2_c2.xyz]

12
C	2.234070	0.660780	0.000000
C	2.234070	-0.660780	0.000000
H	2.232420	1.226830	0.921000
H	2.232420	1.226830	-0.921000
H	2.232420	-1.226830	0.921000
H	2.232420	-1.226830	-0.921000
C	-2.234070	0.660780	0.000000
C	-2.234070	-0.660780	0.000000
H	-2.232420	1.226830	0.921000
H	-2.232420	1.226830	-0.921000
H	-2.232420	-1.226830	0.921000
H	-2.232420	-1.226830	-0.921000
