# Supplementary material for: Another Angle on Benchmarking Noncovalent Interactions
Source: J Chem Theory Comput. 2025 Feb 26;21(5):2311–24. doi: 10.1021/acs.jctc.4c01512 (PMC11912214; doi:10.1021/acs.jctc.4c01512)
Supplement: Supplementary file 2 — ct4c01512_si_002.zip [file ct4c01512_si_002.zip › Largemolecules-xyz/polyenes-fixed/c14_c14.xyz]

60
C	-0.327206	0.584491	2.234068
C	0.324467	1.875474	2.234068
C	0.327206	-0.584491	2.234068
C	-0.329171	3.044448	2.234068
C	-0.324467	-1.875474	2.234068
C	0.324887	4.335737	2.234067
C	0.329171	-3.044448	2.234068
C	-0.324898	5.504714	2.234067
C	-0.324887	-4.335737	2.234067
C	0.338081	6.798361	2.234066
C	0.324898	-5.504714	2.234067
C	-0.303480	7.963149	2.234065
C	-0.338081	-6.798361	2.234066
C	0.303480	-7.963149	2.234065
H	-1.412819	0.581285	2.233295
H	1.410114	1.878344	2.233138
H	1.412819	-0.581285	2.233295
H	-1.414719	3.042557	2.233333
H	-1.410114	-1.878344	2.233138
H	1.410608	4.336012	2.231818
H	1.414719	-3.042557	2.233333
H	-1.410429	5.508964	2.234627
H	-1.410608	-4.336012	2.231818
H	1.422586	6.784454	2.232138
H	0.228680	8.902368	2.232167
H	-1.384775	8.005932	2.232590
H	1.410429	-5.508964	2.234627
H	1.384775	-8.005932	2.232590
H	-0.228680	-8.902368	2.232167
H	-1.422586	-6.784454	2.232138
C	-0.327206	0.584491	-2.234068
C	0.324467	1.875474	-2.234068
C	0.327206	-0.584491	-2.234068
C	-0.329171	3.044448	-2.234068
C	-0.324467	-1.875474	-2.234068
C	0.324887	4.335737	-2.234067
C	0.329171	-3.044448	-2.234068
C	-0.324898	5.504714	-2.234067
C	-0.324887	-4.335737	-2.234067
C	0.338081	6.798361	-2.234066
C	0.324898	-5.504714	-2.234067
C	-0.303480	7.963149	-2.234065
C	-0.338081	-6.798361	-2.234066
C	0.303480	-7.963149	-2.234065
H	-1.412819	0.581285	-2.233295
H	1.410114	1.878344	-2.233138
H	1.412819	-0.581285	-2.233295
H	-1.414719	3.042557	-2.233333
H	-1.410114	-1.878344	-2.233138
H	1.410608	4.336012	-2.231818
H	1.414719	-3.042557	-2.233333
H	-1.410429	5.508964	-2.234627
H	-1.410608	-4.336012	-2.231818
H	1.422586	6.784454	-2.232138
H	0.228680	8.902368	-2.232167
H	-1.384775	8.005932	-2.232590
H	1.410429	-5.508964	-2.234627
H	1.384775	-8.005932	-2.232590
H	-0.228680	-8.902368	-2.232167
H	-1.422586	-6.784454	-2.232138
