# Supplementary material for: Another Angle on Benchmarking Noncovalent Interactions
Source: J Chem Theory Comput. 2025 Feb 26;21(5):2311–24. doi: 10.1021/acs.jctc.4c01512 (PMC11912214; doi:10.1021/acs.jctc.4c01512)
Supplement: Supplementary file 2 — ct4c01512_si_002.zip [file ct4c01512_si_002.zip › Largemolecules-xyz/polyenes-fixed/c8_c8.xyz]

36
C	-0.343247	0.638300	2.234067
C	0.343247	-0.638300	2.234067
C	0.278400	1.821560	2.234067
C	-0.278400	-1.821560	2.234067
C	-0.414071	3.100100	2.234067
C	0.414071	-3.100100	2.234067
C	0.201481	4.278618	2.234067
C	-0.201481	-4.278618	2.234067
H	-1.428623	0.611938	2.233425
H	1.428623	-0.611938	2.233425
H	1.363602	1.851474	2.233011
H	-1.363602	-1.851474	2.233011
H	-1.498049	3.062009	2.232436
H	1.498049	-3.062009	2.232436
H	-0.351833	5.205601	2.230865
H	1.281539	4.346003	2.233669
H	0.351833	-5.205601	2.230865
H	-1.281539	-4.346003	2.233669
C	-0.343247	0.638300	-2.234067
C	0.343247	-0.638300	-2.234067
C	0.278400	1.821560	-2.234067
C	-0.278400	-1.821560	-2.234067
C	-0.414071	3.100100	-2.234067
C	0.414071	-3.100100	-2.234067
C	0.201481	4.278618	-2.234067
C	-0.201481	-4.278618	-2.234067
H	-1.428623	0.611938	-2.233425
H	1.428623	-0.611938	-2.233425
H	1.363602	1.851474	-2.233011
H	-1.363602	-1.851474	-2.233011
H	-1.498049	3.062009	-2.232436
H	1.498049	-3.062009	-2.232436
H	-0.351833	5.205601	-2.230865
H	1.281539	4.346003	-2.233669
H	0.351833	-5.205601	-2.230865
H	-1.281539	-4.346003	-2.233669
