# Supplementary material for: Another Angle on Benchmarking Noncovalent Interactions
Source: J Chem Theory Comput. 2025 Feb 26;21(5):2311–24. doi: 10.1021/acs.jctc.4c01512 (PMC11912214; doi:10.1021/acs.jctc.4c01512)
Supplement: Supplementary file 2 — ct4c01512_si_002.zip [file ct4c01512_si_002.zip › Largemolecules-xyz/polyenes-fixed/c4_c4.xyz]

20
C	0.327369	0.652624	-2.234067
C	-0.327369	-0.652624	-2.234067
C	-0.327369	1.807767	-2.234067
C	0.327369	-1.807767	-2.234067
H	1.411925	0.647492	-2.233002
H	-1.411925	-0.647492	-2.233002
H	0.193045	2.753775	-2.231585
H	-1.409194	1.837658	-2.234199
H	-0.193045	-2.753775	-2.231585
H	1.409194	-1.837658	-2.234199
C	0.327369	0.652624	2.234067
C	-0.327369	-0.652624	2.234067
C	-0.327369	1.807767	2.234067
C	0.327369	-1.807767	2.234067
H	1.411925	0.647492	2.233002
H	-1.411925	-0.647492	2.233002
H	0.193045	2.753775	2.231585
H	-1.409194	1.837658	2.234199
H	-0.193045	-2.753775	2.231585
H	1.409194	-1.837658	2.234199
