# Supplementary material for: Another Angle on Benchmarking Noncovalent Interactions
Source: J Chem Theory Comput. 2025 Feb 26;21(5):2311–24. doi: 10.1021/acs.jctc.4c01512 (PMC11912214; doi:10.1021/acs.jctc.4c01512)
Supplement: Supplementary file 2 — ct4c01512_si_002.zip [file ct4c01512_si_002.zip › Largemolecules-xyz/polyenes-fixed/c12_c12.xyz]

52
C	0.324175	0.646572	2.234067
C	-0.324175	-0.646572	2.234067
C	-0.332612	1.813530	2.234067
C	0.332612	-1.813530	2.234067
C	0.317617	3.106927	2.234067
C	-0.317617	-3.106927	2.234067
C	-0.335758	4.273829	2.234067
C	0.335758	-4.273829	2.234067
C	0.323014	5.569566	2.234067
C	-0.323014	-5.569566	2.234067
C	-0.323016	6.731849	2.234066
C	0.323016	-6.731849	2.234066
H	1.409791	0.652492	2.232428
H	-1.409791	-0.652492	2.232428
H	-1.418151	1.808586	2.234481
H	1.418151	-1.808586	2.234481
H	1.403310	3.110565	2.233109
H	-1.403310	-3.110565	2.233109
H	-1.421262	4.274940	2.232146
H	1.421262	-4.274940	2.232146
H	1.407574	5.559888	2.233284
H	-1.407574	-5.559888	2.233284
H	0.205855	7.672906	2.231831
H	-0.205855	-7.672906	2.231831
H	-1.404397	6.770789	2.232491
H	1.404397	-6.770789	2.232491
C	0.324175	0.646572	-2.234067
C	-0.324175	-0.646572	-2.234067
C	-0.332612	1.813530	-2.234067
C	0.332612	-1.813530	-2.234067
C	0.317617	3.106927	-2.234067
C	-0.317617	-3.106927	-2.234067
C	-0.335758	4.273829	-2.234067
C	0.335758	-4.273829	-2.234067
C	0.323014	5.569566	-2.234067
C	-0.323014	-5.569566	-2.234067
C	-0.323016	6.731849	-2.234066
C	0.323016	-6.731849	-2.234066
H	1.409791	0.652492	-2.232428
H	-1.409791	-0.652492	-2.232428
H	-1.418151	1.808586	-2.234481
H	1.418151	-1.808586	-2.234481
H	1.403310	3.110565	-2.233109
H	-1.403310	-3.110565	-2.233109
H	-1.421262	4.274940	-2.232146
H	1.421262	-4.274940	-2.232146
H	1.407574	5.559888	-2.233284
H	-1.407574	-5.559888	-2.233284
H	0.205855	7.672906	-2.231831
H	-0.205855	-7.672906	-2.231831
H	-1.404397	6.770789	-2.232491
H	1.404397	-6.770789	-2.232491
