# Supplementary material for: Another Angle on Benchmarking Noncovalent Interactions
Source: J Chem Theory Comput. 2025 Feb 26;21(5):2311–24. doi: 10.1021/acs.jctc.4c01512 (PMC11912214; doi:10.1021/acs.jctc.4c01512)
Supplement: Supplementary file 2 — ct4c01512_si_002.zip [file ct4c01512_si_002.zip › Largemolecules-xyz/polyenes-fixed/c6_c6.xyz]

28
C	0.323550	3.039326	2.234067
C	-0.323550	-3.039326	2.234067
C	-0.327718	1.880713	2.234067
C	0.327718	-1.880713	2.234067
C	0.327718	0.581490	2.234067
C	-0.327718	-0.581490	2.234067
H	-0.201495	3.982615	2.233660
H	0.201495	-3.982615	2.233660
H	1.405112	3.073127	2.233572
H	-1.405112	-3.073127	2.233572
H	-1.412187	1.875580	2.233725
H	1.412187	-1.875580	2.233725
H	1.413259	0.579350	2.233750
H	-1.413259	-0.579350	2.233750
C	0.323550	3.039326	-2.234067
C	-0.323550	-3.039326	-2.234067
C	-0.327718	1.880713	-2.234067
C	0.327718	-1.880713	-2.234067
C	0.327718	0.581490	-2.234067
C	-0.327718	-0.581490	-2.234067
H	-0.201495	3.982615	-2.233660
H	0.201495	-3.982615	-2.233660
H	1.405112	3.073127	-2.233572
H	-1.405112	-3.073127	-2.233572
H	-1.412187	1.875580	-2.233725
H	1.412187	-1.875580	-2.233725
H	1.413259	0.579350	-2.233750
H	-1.413259	-0.579350	-2.233750
