# Supplementary material for: Another Angle on Benchmarking Noncovalent Interactions
Source: J Chem Theory Comput. 2025 Feb 26;21(5):2311–24. doi: 10.1021/acs.jctc.4c01512 (PMC11912214; doi:10.1021/acs.jctc.4c01512)
Supplement: Supplementary file 2 — ct4c01512_si_002.zip [file ct4c01512_si_002.zip › Largemolecules-xyz/polyenes-fixed/c10_c10.xyz]

44
C	0.326843	-0.584031	2.234068
C	-0.326843	0.584031	2.234068
C	-0.326842	-1.876235	2.234067
C	0.326842	1.876235	2.234067
C	0.323982	-3.044357	2.234067
C	-0.323982	3.044357	2.234067
C	-0.337426	-4.338904	2.234067
C	0.337426	4.338904	2.234067
C	0.306551	-5.502276	2.234067
C	-0.306551	5.502276	2.234067
H	1.412381	-0.581764	2.233171
H	-1.412381	0.581764	2.233171
H	-1.412513	-1.877128	2.232445
H	1.412513	1.877128	2.232445
H	1.409484	-3.047591	2.232631
H	-1.409484	3.047591	2.232631
H	-1.421957	-4.327277	2.233549
H	1.421957	4.327277	2.233549
H	-0.223884	-6.442453	2.231826
H	1.387878	-5.542950	2.232356
H	0.223884	6.442453	2.231826
H	-1.387878	5.542950	2.232356
C	0.326843	-0.584031	-2.234068
C	-0.326843	0.584031	-2.234068
C	-0.326842	-1.876235	-2.234067
C	0.326842	1.876235	-2.234067
C	0.323982	-3.044357	-2.234067
C	-0.323982	3.044357	-2.234067
C	-0.337426	-4.338904	-2.234067
C	0.337426	4.338904	-2.234067
C	0.306551	-5.502276	-2.234067
C	-0.306551	5.502276	-2.234067
H	1.412381	-0.581764	-2.233171
H	-1.412381	0.581764	-2.233171
H	-1.412513	-1.877128	-2.232445
H	1.412513	1.877128	-2.232445
H	1.409484	-3.047591	-2.232631
H	-1.409484	3.047591	-2.232631
H	-1.421957	-4.327277	-2.233549
H	1.421957	4.327277	-2.233549
H	-0.223884	-6.442453	-2.231826
H	1.387878	-5.542950	-2.232356
H	0.223884	6.442453	-2.231826
H	-1.387878	5.542950	-2.232356
