# Supplementary material for: Another Angle on Benchmarking Noncovalent Interactions
Source: J Chem Theory Comput. 2025 Feb 26;21(5):2311–24. doi: 10.1021/acs.jctc.4c01512 (PMC11912214; doi:10.1021/acs.jctc.4c01512)
Supplement: Supplementary file 2 — ct4c01512_si_002.zip [file ct4c01512_si_002.zip › Largemolecules-xyz/acenes/c5_c5.xyz]

72
C	1.215982	1.830106	0.719216
C	2.454994	1.838200	1.398611
C	3.648686	1.851013	0.721200
C	3.648686	1.851013	-0.721200
C	2.454994	1.838200	-1.398611
C	1.215982	1.830106	-0.719216
C	4.914599	1.866279	-1.404580
C	6.074795	1.881705	-0.717953
C	6.074795	1.881705	0.717953
C	4.914599	1.866279	1.404580
C	0.000000	1.827122	-1.397873
C	0.000000	1.827122	1.397873
C	-1.215982	1.830106	-0.719216
C	-1.215982	1.830106	0.719216
C	-2.454994	1.838200	-1.398611
C	-2.454994	1.838200	1.398611
C	-3.648686	1.851013	-0.721200
C	-3.648686	1.851013	0.721200
C	-4.914599	1.866279	-1.404580
C	-4.914599	1.866279	1.404580
C	-6.074795	1.881705	-0.717953
C	-6.074795	1.881705	0.717953
H	7.018621	1.889873	-1.244674
H	7.018621	1.889873	1.244674
H	4.911496	1.862955	2.486731
H	4.911496	1.862955	-2.486731
H	2.455580	1.835416	-2.482072
H	2.455580	1.835416	2.482072
H	0.000000	1.824862	-2.481289
H	0.000000	1.824862	2.481289
H	-2.455580	1.835416	-2.482072
H	-2.455580	1.835416	2.482072
H	-4.911496	1.862955	-2.486731
H	-4.911496	1.862955	2.486731
H	-7.018621	1.889873	-1.244674
H	-7.018621	1.889873	1.244674
C	1.215982	-1.830106	0.719216
C	2.454994	-1.838200	1.398611
C	3.648686	-1.851013	0.721200
C	3.648686	-1.851013	-0.721200
C	2.454994	-1.838200	-1.398611
C	1.215982	-1.830106	-0.719216
C	4.914599	-1.866279	-1.404580
C	6.074795	-1.881705	-0.717953
C	6.074795	-1.881705	0.717953
C	4.914599	-1.866279	1.404580
C	0.000000	-1.827122	-1.397873
C	0.000000	-1.827122	1.397873
C	-1.215982	-1.830106	-0.719216
C	-1.215982	-1.830106	0.719216
C	-2.454994	-1.838200	-1.398611
C	-2.454994	-1.838200	1.398611
C	-3.648686	-1.851013	-0.721200
C	-3.648686	-1.851013	0.721200
C	-4.914599	-1.866279	-1.404580
C	-4.914599	-1.866279	1.404580
C	-6.074795	-1.881705	-0.717953
C	-6.074795	-1.881705	0.717953
H	7.018621	-1.889873	-1.244674
H	7.018621	-1.889873	1.244674
H	4.911496	-1.862955	2.486731
H	4.911496	-1.862955	-2.486731
H	2.455580	-1.835416	-2.482072
H	2.455580	-1.835416	2.482072
H	0.000000	-1.824862	-2.481289
H	0.000000	-1.824862	2.481289
H	-2.455580	-1.835416	-2.482072
H	-2.455580	-1.835416	2.482072
H	-4.911496	-1.862955	-2.486731
H	-4.911496	-1.862955	2.486731
H	-7.018621	-1.889873	-1.244674
H	-7.018621	-1.889873	1.244674
