# Supplementary material for: Another Angle on Benchmarking Noncovalent Interactions
Source: J Chem Theory Comput. 2025 Feb 26;21(5):2311–24. doi: 10.1021/acs.jctc.4c01512 (PMC11912214; doi:10.1021/acs.jctc.4c01512)
Supplement: Supplementary file 2 — ct4c01512_si_002.zip [file ct4c01512_si_002.zip › Largemolecules-xyz/acenes/c7_c5.xyz]

84

H -1.243650 -2.208155 -7.015349
C -0.718164 -2.156753 -6.072376
C 0.718164 -2.156753 -6.072376
H 1.243650 -2.208155 -7.015349
C -1.404160 -2.079511 -4.913962
C -0.721326 -2.001948 -3.649333
C 0.721326 -2.001948 -3.649333
C 1.404160 -2.079511 -4.913962
C -1.398222 -1.938704 -2.456422
C -0.719269 -1.895566 -1.216977
C 0.719269 -1.895566 -1.216977
C 1.398222 -1.938704 -2.456422
C -1.397468 -1.881460 0.000000
C -0.719269 -1.895566 1.216977
C 0.719269 -1.895566 1.216977
C 1.397468 -1.881460 0.000000
C -1.398222 -1.938704 2.456422
C -0.721326 -2.001948 3.649333
C 0.721326 -2.001948 3.649333
C 1.398222 -1.938704 2.456422
C 1.404160 -2.079511 4.913962
C 0.718164 -2.156753 6.072376
C -0.718164 -2.156753 6.072376
C -1.404160 -2.079511 4.913962
H 1.243650 -2.208155 7.015349
H -1.243650 -2.208155 7.015349
H 2.486516 -2.072831 4.911353
H -2.486516 -2.072831 4.911353
H 2.481784 -1.936897 2.457026
H -2.481784 -1.936897 2.457026
H 2.480955 -1.882783 0.000000
H -2.480955 -1.882783 -0.000000
H 2.481784 -1.936897 -2.457026
H -2.481784 -1.936897 -2.457026
H 2.486516 -2.072831 -4.911353
H -2.486516 -2.072831 -4.911353
C -0.722882 1.638579 3.646188
C -1.401789 1.515614 4.888065
C -0.724184 1.371924 6.065569
C 0.724184 1.371924 6.065569
C 1.401789 1.515614 4.888065
C 0.722882 1.638579 3.646188
C 1.400994 1.719405 2.446826
C 0.722295 1.773413 1.216497
C -0.722295 1.773413 1.216497
C -1.400994 1.719405 2.446826
C 1.406574 1.184022 7.321244
C 0.720173 1.000945 8.465630
C -0.720173 1.000945 8.465630
C -1.406574 1.184022 7.321244
C -1.400771 1.788751 -0.000000
C -0.722295 1.773413 -1.216497
C 0.722295 1.773413 -1.216497
C 1.400771 1.788751 -0.000000
C -1.400994 1.719405 -2.446826
C -0.722882 1.638579 -3.646188
C 0.722882 1.638579 -3.646188
C 1.400994 1.719405 -2.446826
C -1.401789 1.515614 -4.888065
C -0.724184 1.371924 -6.065569
C 0.724184 1.371924 -6.065569
C 1.401789 1.515614 -4.888065
C -1.406574 1.184022 -7.321244
C -0.720173 1.000945 -8.465630
C 0.720173 1.000945 -8.465630
C 1.406574 1.184022 -7.321244
H 1.245492 0.854362 9.398760
H -1.245492 0.854362 9.398760
H -2.488673 1.184145 7.318370
H 2.488673 1.184145 7.318370
H 2.485077 1.506518 4.888102
H -2.485077 1.506518 4.888102
H 2.484229 1.710912 2.446839
H -2.484229 1.710912 2.446839
H 2.483979 1.779334 0.000000
H -2.483979 1.779334 -0.000000
H 2.484229 1.710912 -2.446839
H -2.484229 1.710912 -2.446839
H 2.485077 1.506518 -4.888102
H -2.485077 1.506518 -4.888102
H 2.488673 1.184145 -7.318370
H -2.488673 1.184145 -7.318370
H 1.245492 0.854362 -9.398760
H -1.245492 0.854362 -9.398760
 
