# Supplementary material for: Another Angle on Benchmarking Noncovalent Interactions
Source: J Chem Theory Comput. 2025 Feb 26;21(5):2311–24. doi: 10.1021/acs.jctc.4c01512 (PMC11912214; doi:10.1021/acs.jctc.4c01512)
Supplement: Supplementary file 2 — ct4c01512_si_002.zip [file ct4c01512_si_002.zip › Largemolecules-xyz/acenes/c_c.xyz]

24

C  1.201236 0.693534 -1.938728
C  1.201236 -0.693534 -1.938728
C  -0.000000 -1.387068 -1.938728
C  -1.201236 -0.693534 -1.938728
C  -1.201236 0.693534 -1.938728
C  0.000000 1.387068 -1.938728
H  2.137430 1.234046 -1.934108
H  2.137430 -1.234046 -1.934108
H  -0.000000 -2.468091 -1.934108
H  -2.137430 -1.234046 -1.934108
H  -2.137430 1.234046 -1.934108
H  0.000000 2.468091 -1.934108
C 1.201236 0.693534 1.938728
C 1.201236 -0.693534 1.938728
C -0.000000 -1.387068 1.938728
C -1.201236 -0.693534 1.938728
C -1.201236 0.693534 1.938728
C 0.000000 1.387068 1.938728
H 2.137430 1.234046 1.934108
H 2.137430 -1.234046 1.934108
H -0.000000 -2.468091 1.934108
H -2.137430 -1.234046 1.934108
H -2.137430 1.234046 1.934108
H 0.000000 2.468091 1.934108
