# Supplementary material for: Another Angle on Benchmarking Noncovalent Interactions
Source: J Chem Theory Comput. 2025 Feb 26;21(5):2311–24. doi: 10.1021/acs.jctc.4c01512 (PMC11912214; doi:10.1021/acs.jctc.4c01512)
Supplement: Supplementary file 2 — ct4c01512_si_002.zip [file ct4c01512_si_002.zip › Largemolecules-xyz/acenes/c5_c3.xyz]

60

H -1.241471 -2.140495 -4.579969
C -0.712769 -2.149669 -3.637277
C 0.712769 -2.149669 -3.637277
H 1.241471 -2.140495 -4.579969
C -1.398709 -2.148526 -2.468793
C -0.713584 -2.146441 -1.214160
C 0.713584 -2.146441 -1.214160
C 1.398709 -2.148526 -2.468793
C -1.392666 -2.144709 0.000000
C -0.713584 -2.146441 1.214160
C 0.713584 -2.146441 1.214160
C 1.392666 -2.144709 0.000000
C 1.398709 -2.148526 2.468793
C 0.712769 -2.149669 3.637277
C -0.712769 -2.149669 3.637277
C -1.398709 -2.148526 2.468793
H 1.241471 -2.140495 4.579969
H -1.241471 -2.140495 4.579969
H 2.481142 -2.143670 2.464339
H -2.481142 -2.143670 2.464339
H 2.476392 -2.142924 0.000000
H -2.476392 -2.142924 -0.000000
H 2.481142 -2.143670 -2.464339
H -2.481142 -2.143670 -2.464339
C -0.719225 1.518908 1.215319
C -1.398951 1.468308 2.452587
C -0.720950 1.392729 3.643150
C 0.720950 1.392729 3.643150
C 1.398951 1.468308 2.452587
C 0.719225 1.518908 1.215319
C 1.398318 1.532018 -0.000000
C 0.719225 1.518908 -1.215319
C -0.719225 1.518908 -1.215319
C -1.398318 1.532018 -0.000000
C 1.404443 1.277480 4.903337
C 0.718199 1.159847 6.058899
C -0.718199 1.159847 6.058899
C -1.404443 1.277480 4.903337
C -1.398951 1.468308 -2.452587
C -0.720950 1.392729 -3.643150
C 0.720950 1.392729 -3.643150
C 1.398951 1.468308 -2.452587
C -1.404443 1.277480 -4.903337
C -0.718199 1.159847 -6.058899
C 0.718199 1.159847 -6.058899
C 1.404443 1.277480 -4.903337
H 1.244968 1.067165 6.998092
H -1.244968 1.067165 6.998092
H -2.486568 1.277776 4.899853
H 2.486568 1.277776 4.899853
H 2.482253 1.458725 2.452726
H -2.482253 1.458725 2.452726
H 2.481603 1.524048 0.000000
H -2.481603 1.524048 -0.000000
H 2.482253 1.458725 -2.452726
H -2.482253 1.458725 -2.452726
H 2.486568 1.277776 -4.899853
H -2.486568 1.277776 -4.899853
H 1.244968 1.067165 -6.998092
H -1.244968 1.067165 -6.998092
 
