# Supplementary material for: Another Angle on Benchmarking Noncovalent Interactions
Source: J Chem Theory Comput. 2025 Feb 26;21(5):2311–24. doi: 10.1021/acs.jctc.4c01512 (PMC11912214; doi:10.1021/acs.jctc.4c01512)
Supplement: Supplementary file 2 — ct4c01512_si_002.zip [file ct4c01512_si_002.zip › Largemolecules-xyz/acenes/c3_c3.xyz]

48

C -0.713516 -1.857689 1.213432
C -1.393025 -1.854806 0.000000
C -0.713516 -1.857689 -1.213432
C 0.713516 -1.857689 -1.213432
C 1.393025 -1.854806 0.000000
C 0.713516 -1.857689 1.213432
C 1.399035 -1.864679 -2.467244
C 0.712576 -1.874724 -3.635037
C -0.712576 -1.874724 -3.635037
C -1.399035 -1.864679 -2.467244
C 1.399035 -1.864679 2.467244
C -1.399035 -1.864679 2.467244
C 0.712576 -1.874724 3.635037
C -0.712576 -1.874724 3.635037
H 1.242600 -1.878708 -4.577067
H -1.242600 -1.878708 -4.577067
H -2.481244 -1.861086 -2.462917
H 2.481244 -1.861086 -2.462917
H 2.476605 -1.851838 0.000000
H -2.476605 -1.851838 -0.000000
H 2.481244 -1.861086 2.462917
H -2.481244 -1.861086 2.462917
H 1.242600 -1.878708 4.577067
H -1.242600 -1.878708 4.577067
C -0.713516 1.857689 1.213432
C -1.393025 1.854806 -0.000000
C -0.713516 1.857689 -1.213432
C 0.713516 1.857689 -1.213432
C 1.393025 1.854806 -0.000000
C 0.713516 1.857689 1.213432
C 1.399035 1.864679 -2.467244
C 0.712576 1.874724 -3.635037
C -0.712576 1.874724 -3.635037
C -1.399035 1.864679 -2.467244
C 1.399035 1.864679 2.467244
C -1.399035 1.864679 2.467244
C 0.712576 1.874724 3.635037
C -0.712576 1.874724 3.635037
H 1.242600 1.878708 -4.577067
H -1.242600 1.878708 -4.577067
H -2.481244 1.861086 -2.462917
H 2.481244 1.861086 -2.462917
H 2.476605 1.851838 0.000000
H -2.476605 1.851838 -0.000000
H 2.481244 1.861086 2.462917
H -2.481244 1.861086 2.462917
H 1.242600 1.878708 4.577067
H -1.242600 1.878708 4.577067
 
