# Supplementary material for: Another Angle on Benchmarking Noncovalent Interactions
Source: J Chem Theory Comput. 2025 Feb 26;21(5):2311–24. doi: 10.1021/acs.jctc.4c01512 (PMC11912214; doi:10.1021/acs.jctc.4c01512)
Supplement: Supplementary file 2 — ct4c01512_si_002.zip [file ct4c01512_si_002.zip › Largemolecules-xyz/acenes/c3_c1.xyz]

36

H -1.233042 -2.434343 -2.138979
C -0.693697 -2.446079 -1.202091
C 0.693697 -2.446079 -1.202091
H 1.233042 -2.434343 -2.138979
C 1.386517 -2.447875 0.000000
C 0.693697 -2.446079 1.202091
C -0.693697 -2.446079 1.202091
C -1.386517 -2.447875 0.000000
H 1.233042 -2.434343 2.138979
H -1.233042 -2.434343 2.138979
H 2.467895 -2.443581 0.000000
H -2.467895 -2.443581 -0.000000
C -0.713339 1.113322 -1.212437
C -1.393387 1.126331 -0.000000
C -0.713339 1.113322 1.212437
C 0.713339 1.113322 1.212437
C 1.393387 1.126331 0.000000
C 0.713339 1.113322 -1.212437
C 1.399110 1.067778 -2.464988
C 0.712808 1.014219 -3.632576
C -0.712808 1.014219 -3.632576
C -1.399110 1.067778 -2.464988
C 1.399110 1.067778 2.464988
C 0.712808 1.014219 3.632576
C -0.712808 1.014219 3.632576
C -1.399110 1.067778 2.464988
H 1.242777 0.974415 4.573652
H -1.242777 0.974415 4.573652
H -2.481228 1.069439 2.461033
H 2.481228 1.069439 2.461033
H 2.476697 1.116110 0.000000
H -2.476697 1.116110 -0.000000
H 2.481228 1.069439 -2.461033
H -2.481228 1.069439 -2.461033
H 1.242777 0.974415 -4.573652
H -1.242777 0.974415 -4.573652
 
