# Supplementary material for: Another Angle on Benchmarking Noncovalent Interactions
Source: J Chem Theory Comput. 2025 Feb 26;21(5):2311–24. doi: 10.1021/acs.jctc.4c01512 (PMC11912214; doi:10.1021/acs.jctc.4c01512)
Supplement: Supplementary file 2 — ct4c01512_si_002.zip [file ct4c01512_si_002.zip › Largemolecules-xyz/acenes/c4_c4.xyz]

60

C -0.716367 1.837237 -0.000000
C -1.396240 1.840451 1.229420
C -0.718203 1.850222 2.430134
C 0.718203 1.850222 2.430134
C 1.396240 1.840451 1.229420
C 0.716367 1.837237 -0.000000
C 1.402474 1.863845 3.691667
C 0.715986 1.879128 4.854560
C -0.715986 1.879128 4.854560
C -1.402474 1.863845 3.691667
C 1.396240 1.840451 -1.229420
C -1.396240 1.840451 -1.229420
C 0.718203 1.850222 -2.430134
C -0.718203 1.850222 -2.430134
C 1.402474 1.863845 -3.691667
C -1.402474 1.863845 -3.691667
C 0.715986 1.879128 -4.854560
C -0.715986 1.879128 -4.854560
H 1.243938 1.887202 5.797711
H -1.243938 1.887202 5.797711
H -2.484649 1.860350 3.688069
H 2.484649 1.860350 3.688069
H 2.479739 1.837765 1.229624
H -2.479739 1.837765 1.229624
H 2.479739 1.837765 -1.229624
H -2.479739 1.837765 -1.229624
H 2.484649 1.860350 -3.688069
H -2.484649 1.860350 -3.688069
H 1.243938 1.887202 -5.797711
H -1.243938 1.887202 -5.797711
C -0.716367 -1.837237 0.000000
C -1.396240 -1.840451 1.229420
C -0.718203 -1.850222 2.430134
C 0.718203 -1.850222 2.430134
C 1.396240 -1.840451 1.229420
C 0.716367 -1.837237 0.000000
C 1.402474 -1.863845 3.691667
C 0.715986 -1.879128 4.854560
C -0.715986 -1.879128 4.854560
C -1.402474 -1.863845 3.691667
C 1.396240 -1.840451 -1.229420
C -1.396240 -1.840451 -1.229420
C 0.718203 -1.850222 -2.430134
C -0.718203 -1.850222 -2.430134
C 1.402474 -1.863845 -3.691667
C -1.402474 -1.863845 -3.691667
C 0.715986 -1.879128 -4.854560
C -0.715986 -1.879128 -4.854560
H 1.243938 -1.887202 5.797711
H -1.243938 -1.887202 5.797711
H -2.484649 -1.860350 3.688069
H 2.484649 -1.860350 3.688069
H 2.479739 -1.837765 1.229624
H -2.479739 -1.837765 1.229624
H 2.479739 -1.837765 -1.229624
H -2.479739 -1.837765 -1.229624
H 2.484649 -1.860350 -3.688069
H -2.484649 -1.860350 -3.688069
H 1.243938 -1.887202 -5.797711
H -1.243938 -1.887202 -5.797711
 
