# Supplementary material for: Another Angle on Benchmarking Noncovalent Interactions
Source: J Chem Theory Comput. 2025 Feb 26;21(5):2311–24. doi: 10.1021/acs.jctc.4c01512 (PMC11912214; doi:10.1021/acs.jctc.4c01512)
Supplement: Supplementary file 2 — ct4c01512_si_002.zip [file ct4c01512_si_002.zip › Largemolecules-xyz/acenes/c4_c2.xyz]

48

H -1.239309 -2.250337 -3.358652
C -0.706412 -2.263959 -2.418313
C 0.706412 -2.263959 -2.418313
H 1.239309 -2.250337 -3.358652
C -1.392679 -2.268678 -1.239890
C -0.706855 -2.272667 0.000000
C 0.706855 -2.272667 0.000000
C 1.392679 -2.268678 -1.239890
C 1.392679 -2.268678 1.239890
C 0.706412 -2.263959 2.418313
C -0.706412 -2.263959 2.418313
C -1.392679 -2.268678 1.239890
H 1.239309 -2.250337 3.358652
H -1.239309 -2.250337 3.358652
H 2.475213 -2.262332 1.234683
H -2.475213 -2.262332 1.234683
H 2.475213 -2.262332 -1.234683
H -2.475213 -2.262332 -1.234683
C -0.716351 1.374645 -0.000000
C -1.396588 1.355257 1.228570
C -0.717986 1.311401 2.427676
C 0.717986 1.311401 2.427676
C 1.396588 1.355257 1.228570
C 0.716351 1.374645 -0.000000
C 1.396588 1.355257 -1.228570
C 0.717986 1.311401 -2.427676
C -0.717986 1.311401 -2.427676
C -1.396588 1.355257 -1.228570
C 1.402405 1.233637 3.686373
C 0.716224 1.152227 4.847620
C -0.716224 1.152227 4.847620
C -1.402405 1.233637 3.686373
C -1.402405 1.233637 -3.686373
C -0.716224 1.152227 -4.847620
C 0.716224 1.152227 -4.847620
C 1.402405 1.233637 -3.686373
H 1.244183 1.088763 5.788547
H -1.244183 1.088763 5.788547
H -2.484521 1.233394 3.682375
H 2.484521 1.233394 3.682375
H 2.479898 1.345963 1.228586
H -2.479898 1.345963 1.228586
H 2.479898 1.345963 -1.228586
H -2.479898 1.345963 -1.228586
H 2.484521 1.233394 -3.682375
H -2.484521 1.233394 -3.682375
H 1.244183 1.088763 -5.788547
H -1.244183 1.088763 -5.788547
 
