# Supplementary material for: Another Angle on Benchmarking Noncovalent Interactions
Source: J Chem Theory Comput. 2025 Feb 26;21(5):2311–24. doi: 10.1021/acs.jctc.4c01512 (PMC11912214; doi:10.1021/acs.jctc.4c01512)
Supplement: Supplementary file 2 — ct4c01512_si_002.zip [file ct4c01512_si_002.zip › Largemolecules-xyz/acenes/c6_c6.xyz]

84

C -0.721367 -1.830950 -2.433790
C -1.400291 -1.840350 -3.678750
C -0.723126 -1.853429 -4.868266
C 0.723126 -1.853429 -4.868266
C 1.400291 -1.840350 -3.678750
C 0.721367 -1.830950 -2.433790
C 1.405886 -1.868210 -6.136845
C 0.719152 -1.883356 -7.295442
C -0.719152 -1.883356 -7.295442
C -1.405886 -1.868210 -6.136845
C 1.399365 -1.824818 -1.225897
C -1.399365 -1.824818 -1.225897
C 0.720859 -1.822962 0.000000
C -0.720859 -1.822962 0.000000
C 1.399365 -1.824818 1.225897
C -1.399365 -1.824818 1.225897
C 0.721367 -1.830950 2.433790
C -0.721367 -1.830950 2.433790
C 1.400291 -1.840350 3.678750
C -1.400291 -1.840350 3.678750
C 0.723126 -1.853429 4.868266
C -0.723126 -1.853429 4.868266
C 1.405886 -1.868210 6.136845
C -1.405886 -1.868210 6.136845
C 0.719152 -1.883356 7.295442
C -0.719152 -1.883356 7.295442
H 1.245062 -1.890540 -8.239720
H -1.245062 -1.890540 -8.239720
H -2.488019 -1.863973 -6.133951
H 2.488019 -1.863973 -6.133951
H 2.483726 -1.837349 -3.679600
H -2.483726 -1.837349 -3.679600
H 2.482744 -1.822005 -1.226189
H -2.482744 -1.822005 -1.226189
H 2.482744 -1.822005 1.226189
H -2.482744 -1.822005 1.226189
H 2.483726 -1.837349 3.679600
H -2.483726 -1.837349 3.679600
H 2.488019 -1.863973 6.133951
H -2.488019 -1.863973 6.133951
H 1.245062 -1.890540 8.239720
H -1.245062 -1.890540 8.239720
C -0.721367 1.830950 -2.433790
C -1.400291 1.840350 -3.678750
C -0.723126 1.853429 -4.868266
C 0.723126 1.853429 -4.868266
C 1.400291 1.840350 -3.678750
C 0.721367 1.830950 -2.433790
C 1.405886 1.868210 -6.136845
C 0.719152 1.883356 -7.295442
C -0.719152 1.883356 -7.295442
C -1.405886 1.868210 -6.136845
C 1.399365 1.824818 -1.225897
C -1.399365 1.824818 -1.225897
C 0.720859 1.822962 -0.000000
C -0.720859 1.822962 -0.000000
C 1.399365 1.824818 1.225897
C -1.399365 1.824818 1.225897
C 0.721367 1.830950 2.433790
C -0.721367 1.830950 2.433790
C 1.400291 1.840350 3.678750
C -1.400291 1.840350 3.678750
C 0.723126 1.853429 4.868266
C -0.723126 1.853429 4.868266
C 1.405886 1.868210 6.136845
C -1.405886 1.868210 6.136845
C 0.719152 1.883356 7.295442
C -0.719152 1.883356 7.295442
H 1.245062 1.890540 -8.239720
H -1.245062 1.890540 -8.239720
H -2.488019 1.863973 -6.133951
H 2.488019 1.863973 -6.133951
H 2.483726 1.837349 -3.679600
H -2.483726 1.837349 -3.679600
H 2.482744 1.822005 -1.226189
H -2.482744 1.822005 -1.226189
H 2.482744 1.822005 1.226189
H -2.482744 1.822005 1.226189
H 2.483726 1.837349 3.679600
H -2.483726 1.837349 3.679600
H 2.488019 1.863973 6.133951
H -2.488019 1.863973 6.133951
H 1.245062 1.890540 8.239720
H -1.245062 1.890540 8.239720
 
