# Supplementary material for: Another Angle on Benchmarking Noncovalent Interactions
Source: J Chem Theory Comput. 2025 Feb 26;21(5):2311–24. doi: 10.1021/acs.jctc.4c01512 (PMC11912214; doi:10.1021/acs.jctc.4c01512)
Supplement: Supplementary file 2 — ct4c01512_si_002.zip [file ct4c01512_si_002.zip › Largemolecules-xyz/acenes/c6_c4.xyz]

72

H -1.242805 2.112872 5.800843
C -0.716185 2.110945 4.857018
C 0.716185 2.110945 4.857018
H 1.242805 2.112872 5.800843
C -1.402095 2.097333 3.693540
C -0.718253 2.084294 2.431207
C 0.718253 2.084294 2.431207
C 1.402095 2.097333 3.693540
C -1.395972 2.075201 1.230013
C -0.716358 2.072070 -0.000000
C 0.716358 2.072070 -0.000000
C 1.395972 2.075201 1.230013
C -1.395972 2.075201 -1.230013
C -0.718253 2.084294 -2.431207
C 0.718253 2.084294 -2.431207
C 1.395972 2.075201 -1.230013
C 1.402095 2.097333 -3.693540
C 0.716185 2.110945 -4.857018
C -0.716185 2.110945 -4.857018
C -1.402095 2.097333 -3.693540
H 1.242805 2.112872 -5.800843
H -1.242805 2.112872 -5.800843
H 2.484448 2.094583 -3.689731
H -2.484448 2.094583 -3.689731
H 2.479525 2.072746 -1.230242
H -2.479525 2.072746 -1.230242
H 2.479525 2.072746 1.230242
H -2.479525 2.072746 1.230242
H 2.484448 2.094583 3.689731
H -2.484448 2.094583 3.689731
C -0.721330 -1.581212 -2.432201
C -1.400554 -1.519204 -3.674877
C -0.722896 -1.435104 -4.860693
C 0.722896 -1.435104 -4.860693
C 1.400554 -1.519204 -3.674877
C 0.721330 -1.581212 -2.432201
C 1.399678 -1.613675 -1.225227
C 0.720878 -1.626305 0.000000
C -0.720878 -1.626305 0.000000
C -1.399678 -1.613675 -1.225227
C 1.405657 -1.313908 -6.122895
C 0.719369 -1.190623 -7.276303
C -0.719369 -1.190623 -7.276303
C -1.405657 -1.313908 -6.122895
C -1.399678 -1.613675 1.225227
C -0.721330 -1.581212 2.432201
C 0.721330 -1.581212 2.432201
C 1.399678 -1.613675 1.225227
C -1.400554 -1.519204 3.674877
C -0.722896 -1.435104 4.860693
C 0.722896 -1.435104 4.860693
C 1.400554 -1.519204 3.674877
C -1.405657 -1.313908 6.122895
C -0.719369 -1.190623 7.276303
C 0.719369 -1.190623 7.276303
C 1.405657 -1.313908 6.122895
H 1.245611 -1.094288 -8.215373
H -1.245611 -1.094288 -8.215373
H -2.487733 -1.316376 -6.120660
H 2.487733 -1.316376 -6.120660
H 2.483816 -1.510406 -3.674979
H -2.483816 -1.510406 -3.674979
H 2.482926 -1.607575 -1.225462
H -2.482926 -1.607575 -1.225462
H 2.482926 -1.607575 1.225462
H -2.482926 -1.607575 1.225462
H 2.483816 -1.510406 3.674979
H -2.483816 -1.510406 3.674979
H 2.487733 -1.316376 6.120660
H -2.487733 -1.316376 6.120660
H 1.245611 -1.094288 8.215373
H -1.245611 -1.094288 8.215373
 
