# Supplementary material for: Another Angle on Benchmarking Noncovalent Interactions
Source: J Chem Theory Comput. 2025 Feb 26;21(5):2311–24. doi: 10.1021/acs.jctc.4c01512 (PMC11912214; doi:10.1021/acs.jctc.4c01512)
Supplement: Supplementary file 2 — ct4c01512_si_002.zip [file ct4c01512_si_002.zip › Largemolecules-xyz/acenes/c2_c2.xyz]

36

C -1.882600 -1.239134 1.393198
C -1.882517 -2.416770 0.706217
C -1.882517 -2.416770 -0.706217
C -1.882600 -1.239134 -1.393198
C -1.883244 0.000000 -0.706856
C -1.883244 0.000000 0.706856
C -1.882600 1.239134 -1.393198
C -1.882600 1.239134 1.393198
C -1.882517 2.416770 0.706217
C -1.882517 2.416770 -0.706217
H -1.878199 -3.356628 1.240122
H -1.878199 -3.356628 -1.240122
H -1.879134 -1.234069 -2.475491
H -1.879134 -1.234069 2.475491
H -1.879134 1.234069 2.475491
H -1.879134 1.234069 -2.475491
H -1.878199 3.356628 1.240122
H -1.878199 3.356628 -1.240122
C 1.882600 -1.239134 1.393198
C 1.882517 -2.416770 0.706217
C 1.882517 -2.416770 -0.706217
C 1.882600 -1.239134 -1.393198
C 1.883244 -0.000000 -0.706856
C 1.883244 -0.000000 0.706856
C 1.882600 1.239134 -1.393198
C 1.882600 1.239134 1.393198
C 1.882517 2.416770 0.706217
C 1.882517 2.416770 -0.706217
H 1.878199 -3.356628 1.240122
H 1.878199 -3.356628 -1.240122
H 1.879134 -1.234069 -2.475491
H 1.879134 -1.234069 2.475491
H 1.879134 1.234069 2.475491
H 1.879134 1.234069 -2.475491
H 1.878199 3.356628 1.240122
H 1.878199 3.356628 -1.240122
 
